# Supplementary material for: Ectoine Globally Hypomethylates DNA in Skin Cells and Suppresses Cancer Proliferation
Source: Mar Drugs. 2023 Nov 29;21(12):621. doi: 10.3390/md21120621 (PMC10744768; doi:10.3390/md21120621)
Supplement: Supplementary file 1 [file marinedrugs-21-00621-s001.zip]

Archive with 1 entries (1 files):
- marinedrugs-2644685-supplementary.pdf
